# Supplementary material for: Impact of COVID infection on lung function test and quality of life
Source: Sci Rep. 2023 Oct 12;13:17275. doi: 10.1038/s41598-023-43710-w (PMC10570308; doi:10.1038/s41598-023-43710-w)
Supplement: Supplementary file 1 — Supplementary Information 1. [file 41598_2023_43710_MOESM1_ESM.xlsx]

## Sheet: Master List (tidied)
Code	Age	BMI	Gender	Gender	Smoker Status	Smoker Status	Smoking Pack Year	Lung disease	Newly diagnosed lung disease during COVID study	pre or Newly diagnosed lung disease during COVID study	Heart disease	Hypertension	Diabetes	Cerebrovascular disease	Liver disease	Kidney disease	Solid tumor	duration between infection and admission date (days)	COVID variant	COVID variant	vaccine status	vaccine status	adm LRTI symptoms (SOB, wheeze)	normal spo2	adm O2 requirements (fio2)	tachypnea (RR>20	adm PFR severity	shock/ARDS	disposition	SPO2	RR	PFR	COVID severity	COVID severity_recoded	adm TW	adm platelet	adm ALT	adm AST	adm CRP	adm procalcitonin	adm ferritin	adm LDH	adm d-dimer	adm PT	adm CK	adm troponin	adm urea	adm sCr	adm CXR (normal, infiltrates >/<50%, consolidation, pleural effusion)
COVID-001	62	26.1	M	1	Ex-smoker	1	10	0	0	0	0	1	1	0	0	0	0	0	delta	1	Vaccine unavailable at time of infection	0	0	0	0.37	0	2	1	1	87 RA	16	200	1/2	2	1	0	0	0	1	1	999	0	999	0	999	999	0	0	bilateral opacities
COVID-002	36	32.1	M	1	Smoker	1	6	0	0	0	0	0	1	0	0	0	0	2	delta	1	Vaccine unavailable at time of infection	0	0	1	0.21	0	0	0	0	97 RA	19	N	0	0	0	0	0	0	0	1	999	0	999	999	999	999	0	0	normal
COVID-003	47	34	M	1	Non-Smoker	0	0	0	0	0	0	1	0	0	0	0	0	8	delta	1	Vaccine unavailable at time of infection	0	0	1	0.21	0	2	1	1	96 RA	18	200	1/2	2	2	0	1	1	1	1	1	0	0	0	0	0	0	1	<50% consolidation
COVID-004	71	25.3	M	1	Non-Smoker	0	0	0	0	0	0	0	0	0	0	0	0	2	delta	1	Vaccine unavailable at time of infection	0	0	0	0.21	0	0	0	0	93 RA	16	N	0	0	1	1	0	0	1	1	999	0	999	999	999	999	1	1	normal
COVID-005	37	71.3	M	1	Ex-smoker	1	1.5	0	0	0	0	0	0	0	0	0	0	7	delta	1	Vaccine unavailable at time of infection	0	0	1	0.21	0	0	0	0	97 RA	17	N	0	0	0	0	0	0	999	0	0	999	999	999	999	999	0	0	infiltrates
COVID-006	24	20.7	M	1	Non-Smoker	0	0	0	0	0	0	0	0	0	0	0	0	2	delta	1	Vaccine unavailable at time of infection	0	0	1	0.21	0	0	0	0	100 RA	16	N	0	0	0	0	0	0	0	0	999	0	999	999	999	999	0	0	normal
COVID-007	29	30.6	M	1	Non-Smoker	0	0	0	0	0	0	0	0	0	0	0	0	1	delta	1	Vaccine unavailable at time of infection	0	0	1	0.21	0	0	0	0	98 RA	16	N	0	0	0	0	0	0	0	0	999	0	999	999	999	999	0	0	normal
COVID-008	63	27.9	M	1	Smoker	1	40	0	0	0	0	1	1	0	0	0	0	2	delta	1	Vaccine unavailable at time of infection	0	0	1	0.21	0	0	0	0	99 RA	18	N	0	0	0	0	0	0	0	999	999	0	999	999	999	999	0	0	normal
COVID-009	62	24.3	M	1	Non-Smoker	0	0	0	1	1	0	0	0	0	0	0	0	7	delta	1	Vaccine unavailable at time of infection	0	0	1	0.21	0	0	0	0	98 RA	16	N	0	0	0	0	0	0	999	1	999	0	999	999	999	999	0	0	mild infiltrates
COVID-010	60	22.7	M	1	Non-smoker	0	0	1	0	1	0	0	0	0	0	0	0	3	delta	1	Vaccine unavailable at time of infection	0	1	1	0.21	0	0	0	0	97 RA	18	N	0	0	1	0	0	0	0	0	999	0	999	999	999	999	0	0	normal
COVID-011	32	35.8	M	1	Non-Smoker	0	0	0	0	0	0	0	0	0	0	0	0	6	delta	1	Vaccine unavailable at time of infection	0	0	1	0.21	0	0	0	0	96 RA	17	N	0	0	0	0	0	0	1	1	999	0	999	999	999	999	0	0	normal
COVID-012	54	22.4	M	1	Ex-smoker	1	0.2	0	0	0	0	1	0	0	0	0	0	2	delta	1	Vaccine unavailable at time of infection	0	0	1	0.21	0	0	0	0	99 RA	18	N	0	0	1	0	0	0	0	0	999	0	999	999	0	0	1	1	normal
COVID-013	42	25	M	1	Ex-smoker	1	10	0	0	0	0	0	0	0	0	0	0	0	delta	1	Vaccine unavailable at time of infection	0	1	1	0.21	0	0	0	0	95 RA	20	N	0	0	0	0	0	0	0	1	999	0	999	999	999	0	0	0	normal
COVID-014	40	19.6	M	1	Non-Smoker	0	0	0	0	0	0	0	0	0	0	0	0	7	delta	1	Vaccine unavailable at time of infection	0	0	1	0.21	0	0	0	0	100 RA	19	N	0	0	0	0	0	0	0	999	999	0	999	999	999	999	0	0	normal
COVID-015	40	34.3	F	0	Non-Smoker	0	0	0	0	0	0	0	0	0	0	0	0	4	delta	1	Vaccine unavailable at time of infection	0	0	1	0.21	0	0	0	0	99 RA	20	N	0	0	0	0	0	0	0	999	999	0	999	999	999	999	0	0	normal
COVID-016	40	25.8	F	0	Non-Smoker	0	0	0	0	0	0	0	0	0	0	0	0	4	delta	1	Vaccine unavailable at time of infection	0	0	1	0.21	0	0	0	0	100 RA	18	N	0	0	0	0	0	0	0	1	999	0	999	999	999	999	0	0	normal
COVID-017	40	30.3	M	1	Ex-smoker	1	1.05	0	0	0	0	0	0	0	0	0	0	1	delta	1	Vaccine unavailable at time of infection	0	0	1	0.21	0	0	0	0	97 RA	15	N	0	0	0	0	0	0	0	0	999	0	999	999	999	999	0	1	normal
COVID-018	35	33	F	0	Non-Smoker	0	0	1	0	1	0	0	1	0	0	0	0	5	delta	1	Vaccine unavailable at time of infection	0	0	1	0.21	0	0	0	0	97 RA	17	N	0	0	0	0	0	0	999	0	999	0	999	999	999	999	0	0	normal
COVID-019	66	23.4	M	1	Ex-smoker	1	30	0	0	0	1	1	1	0	0	0	0	13	delta	1	Vaccine unavailable at time of infection	0	0	0	0.37	0	2	2	1	93 RA	19	113	1/2	2	1	1	0	1	1	1	1	0	0	0	0	0	0	0	infiltrates
COVID-020	59	21.8	M	1	Non-Smoker	0	0	0	0	0	0	0	0	0	0	0	0	4	delta	1	Vaccine unavailable at time of infection	0	0	1	0.21	0	0	0	0	99 RA	18	N	0	0	0	0	0	0	1	999	0	0	999	999	999	0	0	1	normal
COVID-021	39		F	0	Non-Smoker	0	0	0	0	0	0	0	0	0	0	0	0	3	delta	1	Vaccine unavailable at time of infection	0	1	1	0.33	1	0	1	1	95 RA	26	303	2	2	0	0	0	0	1	1	1	1	999	0	999	0	0	0	>50% consolidation
COVID-022	54		M	1	Non-Smoker	0	0	0	0	0	0	1	0	0	0	1	0	-2	delta	1	Vaccine unavailable at time of infection	0	1	1	0.33	0	2	1	1	95 RA	20	125	1/2	2	0	0	0	1	1	1	1	0	1	0	1	0	0	1	infiltrates
COVID-023	59		M	1	Smoker	1	0.5	0	0	0	0	0	0	0	0	0	0	2	delta	1	Vaccine unavailable at time of infection	0	0	1	0.21	0	0	0	0	97 RA	16	N	0	0	0	0	0	0	0	999	999	0	999	999	0	0	0	0	normal
COVID-024	40		M	1	Non-Smoker	0	0	0	0	0	0	0	0	0	0	0	0	4	delta	1	Vaccine unavailable at time of infection	0	0	1	0.21	0	0	0	0	98 RA	16	N	0	0	0	1	0	0	0	999	999	0	999	999	999	999	0	0	normal
COVID-025	60		M	1	Non-Smoker	0	0	0	0	0	0	1	1	0	0	0	0	7	delta	1	PP	2	0	0	0.37	1	2	0	1	93 RA	26	121	1	1	0	1	0	0	1	1	999	0	999	0	999	0	0	0	>50% consolidation
COVID-026	56	35.3	M	1	Non-Smoker	0	0	0	0	0	0	1	1	0	0	0	0	10	delta	1	PP	2	0	0	0.21	0	0	0	0	94 RA	16	N	0	0	0	0	0	0	1	1	999	0	999	999	0	0	0	0	infiltrates
COVID-027	59	27.8	M	1	Non-Smoker	0	0	0	0	0	0	0	0	0	0	0	0	3	delta	1	S	1	0	0	0.21	0	0	0	0	93 RA	17	N	1	1	1	0	0	0	1	1	999	0	999	999	999	0	0	0	mild infiltrates
COVID-030	50	25	M	1	Non-Smoker	0	0	0	0	0	0	0	0	0	0	0	0	2	delta	1	PP	2	0	1	0.21	0	0	0	0	97 RA	18	N	0	0	0	0	0	0	1	999	999	0	999	999	999	999	0	0	normal
COVID-031	70	24.4	M	1	Non-Smoker	0	0	0	0	0	0	1	0	0	0	0	0	3	delta	1	PP	2	1	1	0.33	0	0	0	0	96 RA	17	N	1	1	1	1	0	0	1	1	1	0	999	999	0	0	0	1	bilateral opacities
COVID-033	68	22	M	1	Non-Smoker	0	0	1	0	1	1	0	0	0	0	0	0	0	delta	1	PP	2	0	0	0.21	0	0	0	0	94 RA	17	N	0	0	0	0	0	0	1	1	0	0	999	999	999	999	0	1	mild infiltrates
COVID-034	69	31	M	1	Non-Smoker	0	0	1	0	1	1	1	1	0	0	0	0	4	delta	1	PP	2	1	0	1	1	3	2	1	90 RA	28	63	1/2	2	0	0	0	1	1	1	1	0	1	0	999	0	1	1	infiltrates
COVID-036	38	30.9	M	1	Non-Smoker	0	0	0	0	0	0	1	0	0	0	0	0	2	delta	1	P	1	0	1	0.21	0	0	0	0	99 RA	18	N	0	0	0	0	0	0	1	999	999	0	999	999	999	999	0	0	normal
COVID-037	39	38.4	M	1	Non-Smoker	0	0	0	0	0	0	0	0	0	0	0	0	4	delta	1	PP	2	0	1	0.21	0	0	0	0	95 RA	17	N	0	0	0	0	0	0	1	999	999	0	999	999	999	999	0	0	normal
COVID-038	54	20	F	0	Non-Smoker	0	0	0	0	0	0	1	0	0	0	0	0	10	delta	1	SS	2	0	1	0.21	0	0	0	0	95 RA	19	N	0	0	0	0	0	0	1	0	1	0	999	999	999	999	0	0	infiltrates
COVID-039	67	29.6	M	1	Non-Smoker	0	0	0	0	0	0	1	0	0	0	0	0	2	delta	1	S	1	0	1	0.21	0	0	0	1	95 RA	18	N	2	2	0	0	0	0	0	1	1	0	0	0	999	0	0	1	normal
COVID-040	58	27	F	0	Non-Smoker	0	0	0	0	0	0	1	0	0	0	0	0	2	delta	1	PP	2	0	1	0.21	0	0	0	0	97 RA	16	N	0	0	0	0	0	0	1	999	999	0	999	999	999	999	0	0	normal
COVID-041	55	39	M	1	Ex-smoker	1	19	0	0	0	0	1	0	0	0	0	0	7	omicron	2	PPP	2	1	0	0.35	0	2	0	0	91 RA	17	162	1	1	2	0	0	0	1	1	999	0	999	999	0	0	1	0	bilateral opacities
COVID-042	72	33	M	1	Smoker	1	136	0	1	1	0	1	1	0	0	0	0	4	delta	1	Unvaccinated	0	1	0	0.29	1	1	1	1	91 RA	22	217	1/2	2	1	0	0	0	1	1	999	0	1	999	1	0	1	1	>50% consolidation
COVID-047	55	27.5	F	0	Non-Smoker	0	0	0	0	0	0	0	0	0	0	0	0	5	delta	1	Unvaccinated	0	0	0	0.25	0	1	1	1	88 RA	20	225	1/2	2	0	0	0	0	1	1	1	1	1	0	999	0	0	0	bilateral opacities
COVID-048	34	20	F	0	Non-Smoker	0	0	1	0	1	0	0	0	0	0	0	0	999	delta	1	Not known	999	0	1	0.21	0	0	0	0	Outpatient	Outpatient	Outpatient	0	0	999	999	999	999	999	999	999	999	999	999	999	999	999	999	normal
COVID-049	71	25	M	1	Non-Smoker	0	0	0	0	0	0	1	1	0	0	0	0	6	delta	1	PM	2	0	1	0.21	0	0	0	0	97 RA	20	N	0	0	0	0	0	1	1	1	999	1	999	999	999	0	1	1	mild infiltrates
COVID-050	75	28.6	F	0	Non-Smoker	0	0	0	0	0	0	0	1	0	0	0	0	1	delta	1	PP	2	1	0	0.29	0	2	0	0	92 RA	18	147	1	1	0	0	0	1	1	1	999	0	999	999	999	1	1	1	mild infiltrates
COVID-052	44	28.4	M	1	Non-Smoker	0	0	0	0	0	0	1	1	0	0	1	0	3	delta	1	PP	2	0	1	0.21	0	0	0	0	96 RA	17	N	0	0	1	1	0	0	1	1	1	0	999	999	999	1	1	1	normal
COVID-053	40	31.4	M	1	Non-Smoker	0	0	2	0	1	0	0	1	0	0	0	0	1	delta	1	PP	2	1	1	0.21	0	2	1	1	96 RA	18	140 (D11)	1/2	2	0	1	0	0	1	1	999	0	999	0	999	999	0	0	normal
COVID-054	73		M	1	Non-Smoker	0	0	0	0	0	0	1	1	1	0	0	0	3	delta	1	PP	2	1	0	0.5	1	3	1	1	82 RA	30	78	1/2	2	2	0	0	1	1	1	1	1	999	1	999	1	0	0	bilateral opacities
COVID-055	66	23.9	M	1	Ex-smoker	1	NA	0	0	0	0	0	1	0	0	1	0	8	omicron	2	PPPP	2	1	0	0.37	1	2	1	1	89 RA	33	118	1/2	2	0	0	0	0	1	1	1	0	999	0	999	0	1	1	bilateral opacities
[truncated: 267 more columns]

## Sheet: Clinical variables index
variables	method of collection	rationale
NRIC		to avoid misidentification of patients, we can anonymize them later
date of infection	adm note, summarized under issue list	May 21-Dec 21: Delta, Jan 22: Omicron	2022-01-01
vaccine status	adm note, summarized under issue list
adm LRTI symptoms (SOB, wheeze)	ED triage	severity classification
adm SPO2	ED triage (no INO stated) / admission note	severity classification
adm RR	ED triage	severity classification
adm PFR	first 24-48h of admission?	severity classification
adm CXR (normal, infiltrates >/<50%, consolidation, pleural effusion)	screenshot image + report	severity classification
shock/ARDS/ICU/HD	during entire admission	severity classification
adm TW	first blood test on adm	correlation with radiographic / PFT / QOL changes
adm platelet	first blood test on adm	correlation with radiographic / PFT / QOL changes
adm ALT	first blood test on adm	correlation with radiographic / PFT / QOL changes
adm AST	first blood test on adm	correlation with radiographic / PFT / QOL changes
adm CRP	first blood test on adm	correlation with radiographic / PFT / QOL changes
adm procalcitonin	first blood test on adm	correlation with radiographic / PFT / QOL changes
adm ferritin	first blood test on adm	correlation with radiographic / PFT / QOL changes
adm LDH	first blood test on adm	correlation with radiographic / PFT / QOL changes
adm d-dimer	first blood test on adm	correlation with radiographic / PFT / QOL changes
adm PT	first blood test on adm	correlation with radiographic / PFT / QOL changes
adm CK	first blood test on adm	correlation with radiographic / PFT / QOL changes
adm troponin	first blood test on adm	correlation with radiographic / PFT / QOL changes
adm urea	first blood test on adm	correlation with radiographic / PFT / QOL changes
adm sCr	first blood test on adm	correlation with radiographic / PFT / QOL changes
interval (?months) CXR (normal, infiltrate >/<50%, consolidation, pleural effusion)	interval CXR at ____months	outcome measure
interval (?months) CXR (normal, infiltrate >/<50%, consolidation, pleural effusion)	interval CXR at ____months	outcome measure
interval (?months) CXR (normal, infiltrate >/<50%, consolidation, pleural effusion)	interval CXR at ____months	outcome measure
Antiviral (remdesivir/paxlovid)	review entire admission EMR	correlation with radiographic / PFT / QOL changes
Dexamethasone	review entire admission EMR	correlation with radiographic / PFT / QOL changes
Immunomodulatory (tocilizumab/baricitinib)	review entire admission EMR	correlation with radiographic / PFT / QOL changes
COVID monoclonal antibodies (Sotrovimab)	review entire admission EMR	correlation with radiographic / PFT / QOL changes
HFNC	review entire admission flowsheets	correlation with radiographic / PFT / QOL changes
IMV	review entire admission flowsheets	correlation with radiographic / PFT / QOL changes
CRRT	review entire admission flowsheets	correlation with radiographic / PFT / QOL changes
inotropes	review entire admission flowsheets	correlation with radiographic / PFT / QOL changes
secondary HAP	review entire admission flowsheets
Excel sheet	Changes
Mast List > Mast List (tidied)	removed duplicates, records with no COVID infection
	recoded the following
	female = 0 ; male = 1
	smoking ; non- = 0 ; ex/current = 1
	duration between infection and admission date (days) ; <days> ; 999 if date of infection not known / outpatient i.e. not admitted
	covid infection (1=delta ; 2=omicron ; 999 = not known)
	vaccination status ; 0=unvaccinated by choice / vaccine not available at time of infection; 1=single dose; 2=two doses or more regardless of brand ; 999=not known
	PMH (N = 0; Y = 1 ; asthma/copd = 1 ; OSA = 2)
	DOI > recoded in omicron / delta using cutoff 1/1/22
	symptoms (N=0; SOB/wheeze=1)
	normal spo2 : spo2 <95 = 0 ; spo2 >/=95 = 1
	fio2 (N / RA = 0.21)
	tachypnea (RR>20 = 1; outpatient assumed not tachypneic (0)
	severity : IF(Y109<101,"severe",IF(Y109<201,"moderate",IF(Y109<301,"mild",IF(Y109>301,"normal")))) >>> normal = 0 ; mild = 1 ; moderate = 2 ; severe = 3
	shock / ARDS ; none = 0 ; ards = 1 ; shock/ards = 2
	disposition ; GW/outpatient/OPS = 0 ; ICU = 1
	COVID severity (2=shock/ARDS/ICU ; 1=SPO2<94,RR>/=30,PFR<300,CXR>50%infiltrates ; 0 = none of the above)
	COVID severity _recoded (0=0 ; 1=1 ; 1/2 or 2 = 2)
	adm TW ; 0 = normal (4-10); 1 = low (<4); 2 = high (>10)
	adm platelet ; 0 = normal (150-450); 1 = low (<150); 2 = high (>450)
	adm ALT;0 = normal (6 - 66 U/L); 1 = raised; 999 (NA; outpatient)
	adm AST;0 = normal (12 - 42 U/L); 1 = raised; 999 (NA; outpatient)
	adm CRP;0 = normal (0.2 - 9.1 mg/L); 1 =raised; 999 (NA; outpatient)
	adm procal ; 0 = normal (<0.06); 1 = raised (>0.06); 999 (NA; outpatient)
	adm ferritin ; 0 = normal (<337); 1 = raised (>336); 999 (NA; outpatient)
	adm LDH ; 0 = normal (222 - 454 U/L); 1 = raised; 999 (NA; outpatient)
	adm d-dimer ; 0 =normal (​0.19 – 0.55 mg/L FEU); 1 = raised; 999 (NA; outpatient)
	adm PT ; 0 = normal (9.6 – 11.9 seconds); 1 = raised; 999 (NA; outpatient)
	adm CK ; 0 = normal (M 56 - 336; F 44 - 201 U/L); 1 = raised; 999 (NA; outpatient)
	adm troponin ; 0 = normal (< 30 ng/L); 1 = raised; 999 (NA; outpatient)
	adm urea ; 0 = normal (2.7 - 6.9 mmol/L); 1 = raised; 999 (NA; outpatient)
	adm sCr ; 0 = normal (M 54 - 101; F 37 - 75 µmol/L); 1 = raised (>101); 999 (NA; outpatient)
	adm CXR (normal, infiltrates >/<50%, consolidation, pleural effusion) reviewed images and reclassified into 0=normal 1=infiltrates;/<50% consolidation 2=bilateral opacities/>50% consolidations
	changes resolved ? 0=normal at initial cxr; 999=no interval cxr done ; 1=yes ;2=no
	DATE OF resolution (0=normal at initial CXR; 999=not done; resolved <date> ; no resolution <date>
	duration to resolution (days) ; <days> if resolved on interval CXR ; 0=if initial CXR normal hence no need for interval CXR ; 999 = If initial CXR abnormal and no interval CXR done ; 998 = if initial CXR abnormal and interval CXR did not show resolution
	antiviral ; 0 = no ; kaletra = 1; remdes = 2
	dexa ; 0 = no; 1 = yes
	immunotherapy ; 0 = no ; 1 = yes
	monoclonal ab ; 0 = no ; 1 = yes
	clexane; 0 = no ; 1 = prophylactic ; 2 = therapeutic for PE
	ventilatory support ; 0=none ; 1=NIV; 2=HFNC ; 3 =IMV
	ventilatory support(2); 0=none; 1=NIV/HFNC/both; 2=IMV/all 3 modes
	paralysis ; 0=no; 1= yes
	proning ; 0=no; 1=yes (awake/sedated)
	CRRT ; 0=no; 1=yes
	inotropes ; 0=no; 1=yes
	abx for pneumonia ; 0=no ; 1=yes (CAP;HAP;VAP)
	lung function ; 0=no ; 1=yes ; 999=NA

## Sheet: SF36_VISIT1
	prefallPF	prefallRP	prefallRE	prefallVT	prefallMH	prefallSF	prefallBP	prefallGH		PCS	MCS
COVID-001	95	50	33.3333	65	68	100	100	75		45.6103	55.3865
COVID-002	100	100	100	65	72	62.5	90	75		57.6165	47.955
COVID-003	40	0	0	50	76	37.5	65	30		24.5728	43.8099
COVID-004	95	0	100	55	88	87.5	100	80		44.3153	57.9591
COVID-005	25	100	100	70	84	62.5	57.5	45		46.5337	46.5316
COVID-006	95	50	100	40	76	87.5	100	75		53.9712	48.2992
COVID-007	100	100	100	70	76	100	100	80		59.751	54.3447
COVID-008	85	50	66.6667	80	84	75	57.5	100		39.6351	61.9739
COVID-009	25	75	33.3333	70	68	87.5	77.5	70		37.7909	54.4692
COVID-010	85	50	100	80	88	100	90	85		47.9634	62.746
COVID-011	100	100	100	80	80	100	100	70		59.2585	55.5798
COVID-012	95	100	33.3333	65	84	100	77.5	65		50.5387	53.0566
COVID-013	100	75	100	40	100	100	90	100		54.5805	57.465
COVID-014	100	100	100	80	80	100	100	90		57.9066	59.5075
COVID-015	30	75	66.6667	95	48	87.5	100	65		43.8394	54.8194
COVID-016	95	100	100	50	84	100	100	75		60.3551	50.7919
COVID-017	100	100	100	75	88	100	100	70		58.9519	56.2576
COVID-018	65	25	100	75	76	75	87.5	55		43.4634	53.0103
COVID-019	45	0	0	25	84	75	100	55		29.5841	49.6533
COVID-020	100	100	100	80	88	100	100	75		58.2079	58.3836
COVID-021
COVID-022
COVID-023
COVID-024
COVID-025	60	25	100	70	88	75	45	55		39.5992	51.9556
COVID-026	90	0	0	50	64	87.5	67.5	85		32.0397	53.7928
COVID-027	100	100	100	65	96	100	90	75		58.112	56.1081
COVID-028
COVID-029
COVID-030	100	100	100	80	88	87.5	100	85		56.654	59.4516
COVID-031	90	100	100	70	96	100	100	85		56.3404	60.2483
COVID-032
COVID-033	80	50	100	55	72	100	77.5	75		50.6979	50.7704
COVID-034	40	50	100	35	52	100	12.5	55		46.3835	34.8567
COVID-035
COVID-036	95	100	100	70	88	87.5	80	65		56.97	52.089
COVID-037	50	50	100	50	56	50	45	45		45.219	35.4471
COVID-038	100	100	100	85	100	100	100	95		55.3808	66.1881
COVID-039	95	100	100	70	96	100	67.5	65		56.3834	53.9753
COVID-040	80	100	100	50	84	100	80	20		60.934	39.211
COVID-041	65	100	66.6667	55	64	100	70	45		54.1215	41.7421
COVID-042	5	0	100	50	100	100		5
COVID-043
COVID-044
COVID-045
COVID-046
COVID-047	90	100	100	70	84	100	90	55		58.8361	50.9588
COVID-048	90	75	100	55	68	62.5	67.5
COVID-049	75	50	100	80	84	100	100	75		48.3063	60.9034
COVID-050	40	0	66.6667	75	92	100	100	50		34.1803	61.6159
COVID-051
COVID-052	95	100	100	65	76	87.5	100	50		60.6618	46.5967
COVID-053	85	50	100	65	80	75	67.5	40		49.8275	45.3663
COVID-054
COVID-055	85	0	100	20	88	100	100	40		49.4485	43.3583

## Sheet: SF36_VISIT2
	prefallPF	prefallRP	prefallRE	prefallVT	prefallMH	prefallSF	prefallBP	prefallGH		PCS	MCS
COVID-001	57.5	75	33.3333	90	72	100	100	93.75		40.631	65.8199
COVID-002	100	100	66.6667	70	76	40	77.5	93.75		49.2943	52.3948
COVID-003	60	25	0	68.75	60	10	65	43.75		27.7119	43.1951
COVID-004	95	100	100	85	84	90	80	87.5		54.7628	59.2081
COVID-005	95	100	100	90	84	90	90	75		55.8031	58.5624
COVID-006	95	100	100	85	68	70	100	87.5		55.9863	55.4613
COVID-007
COVID-008	65	75	33.3333	80	60	80	80	68.75		42.563	52.8504
COVID-009	75	100	66.6667	68.75	68	90	90	75		52.4119	51.9372
COVID-010	90	75	33.3333	70	76	40	90	100		40.8567	57.2237
COVID-011	95	100	33.3333	85	88	90	87.5	43.75		49.8937	54.3189
COVID-012	10	75	100	61.25	68	80	80	81.25		43.3495	52.5629
COVID-013
COVID-014	95	100	100	85	76	80	100	81.25		56.3984	56.7724
COVID-015	85	75	100	95	76	80	100	68.75		51.6251	58.2293
COVID-016	90	100	100	80	80	70	100	75		55.5229	54.7788
COVID-017	85	50	66.6667	58.75	64	80	77.5	56.25		47.6538	45.6539
COVID-018
COVID-019	60	0	0	51.25	56	70	35	50		27.961	43.0687
COVID-020	87.5	75	100	85	84	90	90	100		50.0356	63.8599
COVID-021
COVID-022
COVID-023	95	100	66.6667	100	88	90	100	50		52.9654	58.6634
COVID-024
COVID-025	77.5	100	100	83.75	80	70	90	62.5		53.8485	52.9757
COVID-026	47.5	100	100	75	76	20	90	87.5		45.8416	52.4901
COVID-027	95	100	100	100	92	90	90	75		54.2783	62.6724
COVID-028
COVID-029
COVID-030	95	100	100	90	92	100	100	87.5		55.549	64.2209
COVID-031
COVID-032
COVID-033	55	50	100	73.75	52	30	100	68.75		44.5896	46.676
COVID-034	27.5	37.5	0		88	80	50	75
COVID-035
COVID-036	95	100	100	85	76	80	100	81.25		56.3984	56.7724
COVID-037	50	100	100	57.5	56	70	45	50		52.7073	37.0654
COVID-038
COVID-039	85	100	100	80	88	100	90	93.75		54.4027	61.9513
COVID-040	65	75	100	52.5	48	70	70	56.25		53.3278	37.6957
COVID-041	75	100	100	95	80	100	90	75		53.8739	60.2464
COVID-042	80	100	100	60	40	50	100	81.25		57.5927	41.2546
COVID-043
COVID-044
COVID-045
COVID-046
COVID-047
COVID-048	97.5	100	100	68.75	52	80	67.5	81.25		58.2244	45.3353
COVID-049	95	50	100	95	84	90	100	93.75		47.7001	66.567
COVID-050	52.5	25	66.6667	65	64	60	90	62.5		38.3603	50.1589
COVID-051
COVID-052	52.5	100	100	100	88	90	77.5	68.75		48.8193	61.2627
COVID-053	87.5	50	100	78.75	72	80	67.5	50		49.4214	48.921
COVID-054
COVID-055

## Sheet: SF36_VISIT3
	prefallPF	prefallRP	prefallRE	prefallVT	prefallMH	prefallSF	prefallBP	prefallGH		PCS	MCS
COVID-001	65	75	100	80	84	87.5	100	65		50.329	57.1542
COVID-002	65	50	33.3333	60	20	25	80	75		39.9503	37.7072
COVID-003	60	0	0	35	60	25	45	35		27.3794	34.7557
COVID-004	100	75	100	70	92	100	90	100		52.8569	62.5074
COVID-005	100	100	66.6667	75	72	87.5	90	60		55.6135	50.2355
COVID-006	100	100	100	70	72	100	100	80		60.1073	53.4338
COVID-007
COVID-008	85	50	66.6667	85	76	87.5	57.5	80		42.1716	58.2642
COVID-009	90	100	100	55	84	87.5	90	65		58.5004	48.5946
COVID-010	95	50	66.6667	85	96	100	90	90		43.837	67.4732
COVID-011	100	100	33.3333	90	68	75	100	55		50.8526	52.6906
COVID-012	30	100	100	65	68	100	90	75		51.5705	52.3013
COVID-013
COVID-014	100	100	100	80	76	100	100	75		59.2769	55.6508
COVID-015	50	100	100	60	92	100	100	70		53.3595	55.5718
COVID-016	95	100	100	65	72	100	100	70		60.544	50.5094
COVID-017	100	100	100	65	80	100	100	100		58.4487	58.0393
COVID-018
COVID-019
COVID-020	55	100	100	70	88	100	90	40		54.9758	50.2087
COVID-021	95	100	100	60	84	100	100	65		60.219	51.1161
COVID-022	70	100	100	100	100	100	100	90		50.6281	69.7395
COVID-023	85	75	100	60	80	62.5	67.5	70		50.8432	47.9615
COVID-024	95	100	100	75	76	62.5	80	75		55.2013	50.6724
COVID-025	65	0	100	60	72	75	55	50		39.9061	46.7801
COVID-026	80	0	0	70	72	87.5	100	70		31.3805	59.7738
COVID-027	100	100	100	80	80	87.5	87.5	90		56.277	57.7802
COVID-028
COVID-029
COVID-030
COVID-031
COVID-032
COVID-033	70	25	33.3333	60	100	100	80	70		35.5584	61.3917
COVID-034	25	0	0	45	68	37.5	12.5	40		19.9221	39.8665
COVID-035
COVID-036	95	100	100	70	84	100	90	70		58.4675	53.721
COVID-037	55	100	66.6667	50	52	62.5	45	55		49.4928	35.8458
COVID-038
COVID-039	100	100	100	80	96	100	80	85		55.6165	60.839
COVID-040
COVID-041	100	100	100	55	92	87.5	100	50		60.6939	47.7687
COVID-042	70	100	100	50	52	100	80	25		62.1559	33.2727
COVID-043
COVID-044
COVID-045
COVID-046
COVID-047
COVID-048	100	100	100	65	76	75	67.5	80		56.4469	49.2472
COVID-049	100	75	100	75	64	100	100	65		57.9126	51.0667
COVID-050	35	0	100	100	96	100	100	65		34.0949	70.2299
COVID-051
COVID-052
COVID-053	75	100	100	50	76	75	45	40		55.7889	37.3807
COVID-054	20	25	33.3333	0	24	0	100	40		36.9553	20.463
COVID-055
